# Supplementary material for: Identification of candidate genes involved in coronary artery calcification by transcriptome sequencing of cell lines
Source: BMC Genomics. 2014 Mar 14;15:198. doi: 10.1186/1471-2164-15-198 (PMC4003819; doi:10.1186/1471-2164-15-198)
Supplement: Additional file 2 — Additional Data. Description: Clinical data, expanded lists of differentially expressed and alternatively spliced transcripts and results from Western blotting. [file 1471-2164-15-198-S2.xlsx]

## Sheet: Contents
Additional Table 1: Clinical test and phenotypic measurement data
Additional Table 2: List of 186 transcripts from RNA-Seq results
Additional Table 3: Details of spike-in RNA controls
Additional Table 4: List of 110 transcripts from RNA-Seq and microarray comparison on first 16 subjects
Additional Table 5: List of 71 transcripts from microarray analysis of second 16 subjects
Additional Table 6: IGLL5 quantification densitometry results
Additional Table 7: linear regression model results for 11 alternatively spliced transcripts
Additional Table 8:cuffdiff results for 11 alternatively spliced transcripts
Additional Table 9:Gene Ontology (GO) results

## Sheet: 1
subject_code	BMI (calculated in query)	Systolic BP1 BP2 Avg	Diastolic BP1 BP2 Avg	Apolipo_APOAI	Apolipo_APOB	Apolipo_APOBAI	Lipopro_ALPHA	Lipopro_PREBETA	Lipopro_BETA	Lipopro_CHYLO	CBC_WBC	CBC_RBC	CBC_HGB	CBC_HCT	CBC_MCV	CBC_RDW	CBC_PLT	CRP_CRPHS	Lipid_CHOL	Lipid_TRIG	Lipid_HDLC	Lipid_LDLCD	Chem20_CA
102488	28.0602	155.5	95.5	144	67	0.47	42	10	48	0	5.83	5.17	16.1	46.9	90.7	11.7	342	0.149	177	37	67	94	2.38
106945	33.2068	137.5	74.5	155	129	0.83	19	21	58	2	5.45	4.66	14.2	42.9	92.1	11.9	260	0.078	246	149	57	166	2.4
107143	32.4476	139.5	77.5	127	96	0.76	23	35	42	0	5.63	5.01	14.6	42.6	85	11.3	255	0.068	176	193	42	106	2.24
108828	28.1153	127.5	86.5	129	136	1.05	26	15	59	0	6.02	4.52	14.4	41.5	91.7	12.3	253	0.167	248	112	46	169	2.29
108971	21.8631	122	75	183	80	0.44	43	10	47	0	4.32	4.46	13.3	39	87.4	11.5	216	0.19	199	30	72	111	2.44
112916	24.8546	101.5	60.5	161	62	0.39	42	13	45	0	3.86	4.91	15.2	46.1	93.9	10.7	202	0.07	143	46	61	73	2.21
113235	22.5	126	86	180	100	0.56	33	18	49	0	5.79	5.06	14.8	45.6	90.1	11.5	327	0.022	226	76	80	125	2.44
116099	28.368	145	84.5	173	102	0.59	34	18	48	0	4.68	4.85	15.2	45.3	93.3	11.1	256	0.521	210	96	70	136	2.31
116106	25.1	114.5	68	118	61	0.52	31	15	53	1	5.900	4.49	14.9	42.8	95.4	10.8	169	0.044	124	78	37	70	2.33
117532	29.1687	109	69.5	128	106	0.83	19	11	67	3	3.72	4.46	13.7	41.8	93.7	12.3	217	0.057	181	153	40	104	2.29
118655	27.9571	123.5	80.5	149	78	0.52	34	22	41	3	5.97	4.83	15.1	45	93	12	312	0.426	175	116	54	108	2.35
119522	25.4193	113	65	123	68	0.55	34	14	52	0	3.79	5.01	15.1	45.5	90.8	11.3	281	0.072	206	77	54	118	2.32
119657	22.9533	133.5	68.5	132	125	0.95	25	24	51	0	6.42	5.46	15.8	46.4	85	12.8	494	0.033	246	121	51	179	2.47
121424	38.3494	139.5	70.5	156	91	0.58	23	39	38	0	5.35	4.75	14.5	43.8	92.2	11.4	171	0.379	205	232	56	116	2.42
124644	26.2355	145	83	136	105	0.77	22	14	64	0	5.470	4.76	14.4	43.7	92.0	12.0	187	0.148	217	101	55	143	2.15
129854	31.3204	116	71	182	122	0.67	24	31	44	1	8.5	5.23	16	45.6	87.2	13.2	327	0.143	222	189	48	144	2.38
132306	25.2179	142.5	75.5	108	80	0.74	34	5	60	1	2.850	4.45	14.6	41.9	94.1	12.3	94	0.045	164	71	34	103	2.33
133237	24.8032	123	75	157	73	0.46	42	13	45	0	5.02	5.07	15.5	47.3	93.3	11.6	180	0.313	176	43	69	101	2.29
133871	23.9159	122	78.5	121	91	0.75	22	17	55	6	6.39	4.35	14.7	41.9	96.4	11.2	221	<0.020	193	219	40	95	2.58
142361	25.7	134	78.5	137	123	0.90	23	29	48	0	5.050	5.41	15.9	48.4	89.5	11.7	205	0.047	233	185	46	161	2.39
148238	25.4875	108	71.5	217	150	0.69	24	27	49	0	5.31	4.96	14.9	43.6	87.9	12.8	175	0.03	277	196	71	167	2.23
154405	31.0556	127	75	153	73	0.48	26	29	45	0	7.790	4.89	15.0	42.8	87.5	11.6	381	0.132	137	134	52	72	2.52
155489	28.5378	132	90	136	96	0.71	22	39	39	0	4.88	4.79	14.3	40.4	84.3	12.9	230	0.048	146	128	36	84	2.28
158592	26.149	131.5	76.5	120	60	0.5	40	14	45	0	4.82	5	15	46.6	93.2	13.3	238	0.036	127	44	50	63	2.43
163383	27.6283	134	90	165	112	0.68	28	20	52	0	5.03	5.08	15.6	46.1	90.9	12.2	227	0.065	209	115	52	129	2.49
165583	28.5917	140.5	86	172	90	0.52	25	26	48	1	4.72	5.11	15.3	45.2	88.5	12.4	219	0.021	153	152	46	77	2.28
184917	24.0704	128.5	72	134	62	0.46	43	13	44	0	6.240	4.82	15.4	45.7	94.9	12.4	204	0.047	166	67	58	86	2.44
189793	25.1204	122.5	74.5	161	97	0.60	34	15	50	1	3.190	4.67	14.5	44.6	95.6	12.0	126	0.070	208	36	60	125	2.30
192736	28.2876	130	81	117	117	1	26	24	50	0	5.13	4.68	15.7	46.1	98.6	11.9	220	0.132	214	160	39	164	2.34
198564	39.3876	137	83.5	116	55	0.47	29	30	41	0	6.65	4.58	14.9	43	93.9	11.9	304	0.174	115	124	37	59	2.46
199039	29.3491	136	87.5	136	65	0.48	39	20	41	0	5.100	5.10	15.2	46.8	91.7	11.5	238	0.389	166	78	54	93	2.42
199794	21.6901	113	68.5	143	75	0.52	35	5	60	0	3.07	4.75	13.9	41.3	86.9	13.6	208	0.029	155	56	52	92	2.22
subject_code	Labmatrix reference number
BMI	Body Mass Index
Systolic BP1 BP2 Avg	Average of two systolic BP measurements
Diastolic BP1 BP2 Avg	Average of two diastolic BP measurements
Apolipo_APOAI	ApoLipoProtein A-1
Apolipo_APOB	ApoLipoProtein B
Apolipo_APOBAI	ApoLipoProtein B/A-1
Lipopro_ALPHA	Lipoprotein Electrophoresis Alpha
Lipopro_PREBETA	Lipoprotein Electrophoresis Pre-beta
Lipopro_BETA	Lipoprotein Electrophoresis Beta
Lipopro_CHYLO	Lipoprotein Electrophoresis Chylomicrons
CBC	Complete Blood Count Panel: w/o Differential
CBC_WBC	Complete Blood Count_White Blood Cell
CBC_RBC	Complete Blood Count_Red Blood Cell
CBC_HGB	Complete Blood Count_Hemoglobin
CBC_HCT	Complete Blood Count_Hematocrit
CBC_MCV	Complete Blood Count_Mean Corpuscular Volume
CBC_MCH	Complete Blood Count_Mean Corpuscular Hemoglobin
CBC_MCHC	Complete Blood Count_Mean Corpuscular Hemoglobin Concentration
CBC_RDW	Complete Blood Count_Red Cell Size Distribution Width
CBC_PLT	Complete Blood Count_Platelet Count
CBC_MPV	Complete Blood Count_Mean Platelet Volume
CRP_CRPHS	C-Reactive Protein High Sensitivity, Comprehensive
Lipid_CHOL	Lipid Panel_Cholesterol
Lipid_TRIG	Lipid Panel_ Triglycerides
Lipid_HDLC	Lipid Panel_HDL Cholesterol
Lipid_LDLCD	Lipid Panel_LDL Cholesterol Direct
Lipid_LDCA4	Lipid Panel_LDL Cholesterol (calculated)
Chem20_CA	Chemistry 20 Panel_Calcium, Total, Serum

## Sheet: 2
RefSeqID	gene_name	Log10FC_RNAseq_ANOVA	pValue_ANOVA	Log10FC_RNAseq_edgeR
NM_001040153	SLAIN1	-0.197049	0.00221172	-0.201848
NM_001080744	DGKG	0.338136	0.0051676	0.364306
NM_001080745	DGKG	0.335932	0.00539675	0.360745
NM_001124	ADM	0.293552	0.0471635	0.297316
NM_001130042	CRYZ	-0.171214	0.039384	-0.155053
NM_001130043	CRYZ	-0.168149	0.0429143	-0.153106
NM_001130683	GUCY1A3	-0.458747	0.0418043	-0.445437
NM_001130686	GUCY1A3	-0.43825	0.0470762	-0.425118
NM_001134759	CRYZ	-0.170476	0.0420988	-0.155718
NM_001178126	IGLL5	0.776177	0.0232959	0.568968
NM_001244	TNFSF8	0.385505	0.0272375	0.500205
NM_001346	DGKG	0.337317	0.00541059	0.362287
NM_001889	CRYZ	-0.170141	0.0403961	-0.154249
NM_003181	T	-0.78395	0.0173442	-1.00493
NM_005919	LOC729991-MEF2B	0.228555	0.0088438	0.228258
NM_006426	DPYSL4	0.593975	0.00964041	0.5245
NM_012261	C20orf103	-0.65459	0.0208266	-0.707287
NM_023930	KCTD14	-0.354803	0.0452171	-0.471931
NM_144595	SLAIN1	-0.204469	0.00211367	-0.212044
NR_026713	FAM182A	-0.162178	0.049212	-0.335883
NR_027307	LOC729991-MEF2B	0.214129	0.0105432	0.213984
NR_027308	LOC729991-MEF2B	0.213193	0.0105907	0.213395
NR_033661	IGLL5	0.777465	0.021228	0.575424
NM_000517	HBA2	-0.278966	0.0343746	-0.392922
NM_000558	HBA1	-0.253339	0.0472629	-0.366596
NM_000734	CD247	-0.230364	0.0327849	-0.493787
NM_000916	OXTR	-0.167332	0.0391059	-0.186841
NM_000922	PDE3B	-0.378314	0.0243652	-0.445537
NM_001009880	C22orf9	-0.120869	0.0219089	-0.112749
NM_001013622	FAM53A	0.250075	0.0408831	0.358806
NM_001024807	APLP1	0.269787	0.00860868	0.288145
NM_001037967	ALAS2	0.153014	0.00027074	0.384474
NM_001037968	ALAS2	0.157278	3.768e-05	0.370081
NM_001040624	NCALD	-0.303297	0.0369402	-0.275264
NM_001040625	NCALD	-0.303448	0.0364057	-0.27615
NM_001040626	NCALD	-0.303287	0.0369535	-0.27521
NM_001040627	NCALD	-0.303438	0.0364185	-0.276096
NM_001040628	NCALD	-0.303475	0.0364316	-0.276052
NM_001040629	NCALD	-0.303466	0.0364445	-0.275999
NM_001040630	NCALD	-0.302953	0.0361916	-0.275854
NM_001079533	CPEB1	-0.37233	0.0191762	-0.610659
NM_001079534	CPEB1	-0.373489	0.0185788	-0.61278
NM_001079535	CPEB1	-0.373489	0.0185788	-0.61278
NM_001079858	GPR64	-0.222111	0.0478628	-0.558071
NM_001079859	GPR64	-0.222111	0.0478628	-0.558071
NM_001079860	GPR64	-0.222111	0.0478628	-0.558071
NM_001082	CYP4F2	0.276537	0.043666	0.375339
NM_001098175	ENTPD1	-0.118981	0.0031208	-0.122463
NM_001109754	PTPRB	0.317767	0.0457352	0.717955
NM_001130064	GAP43	0.32886	0.00394749	0.534753
NM_001136178	EGR2	0.181488	0.0461601	0.141331
NM_001143688	DIS3L	-0.124256	0.037478	-0.139631
NM_001164178	ENTPD1	-0.118949	0.00311263	-0.122464
NM_001164179	ENTPD1	-0.130057	0.0016613	-0.134162
NM_001164181	ENTPD1	-0.12003	0.00288452	-0.123748
NM_001164182	ENTPD1	-0.130493	0.00179597	-0.134808
NM_001164183	ENTPD1	-0.119656	0.00401022	-0.123651
NM_001173982	CHST11	-0.128982	0.0349379	-0.122811
NM_001174070	FAM53A	0.250506	0.0423247	0.359205
NM_001184699	CPXM1	-0.288799	0.0178068	-0.265717
NM_001184833	GPR64	-0.222111	0.0478628	-0.558071
NM_001184834	GPR64	-0.22807	0.0377773	-0.579809
NM_001184835	GPR64	-0.222111	0.0478628	-0.558071
NM_001184836	GPR64	-0.222111	0.0478628	-0.558071
NM_001184837	GPR64	-0.222111	0.0478628	-0.558071
NM_001193334	WLS	0.287119	0.0241044	0.355978
NM_001223	CASP1	-0.210252	0.0159747	-0.243894
NM_001430	EPAS1	-0.422	0.00940688	-0.410291
NM_001465	FYB	-0.618842	0.0101906	-0.739268
NM_001512	GSTA4	0.337807	0.0175758	0.349741
NM_001613	ACTA2	0.149496	0.0494031	0.144245
NM_001776	ENTPD1	-0.128624	0.00172863	-0.132499
NM_001823	CKB	0.403176	0.0390938	0.333608
NM_001830	CLCN4	-0.416207	0.0388704	-0.634508
NM_001974	EMR1	-0.606298	0.0008346	-0.756652
NM_002045	GAP43	0.32886	0.00394749	0.534753
NM_002160	TNC	0.368901	0.0238543	0.394619
NM_002737	PRKCA	-0.326651	0.0201188	-0.295932
NM_002820	PTHLH	0.174442	0.0428558	0.396356
NM_002824	PTMS	-0.180342	0.0045797	-0.193542
NM_002837	PTPRB	0.317767	0.0457352	0.717955
NM_003094	SNRPE	-0.136255	0.0200953	-0.135205
NM_003257	TJP1	0.340901	0.00650103	0.753669
NM_003259	ICAM5	0.220705	0.0353745	0.23875
NM_003607	CDC42BPA	-0.425835	0.0303994	-0.557057
NM_003650	CST7	-0.377938	0.00972403	-0.49879
NM_004374	COX6C	-0.111892	0.0239317	-0.112766
NM_004529	MLLT3	-0.0991245	0.047275	-0.104176
NM_004626	WNT11	-0.304895	0.00615111	-0.374991
NM_004839	HOMER2	0.290577	0.0420814	0.288909
NM_004881	TP53I3	0.192714	0.0468191	0.168886
NM_004938	DAPK1	-0.253842	0.0391543	-0.272562
NM_005166	APLP1	0.269039	0.00865784	0.28715
NM_005756	GPR64	-0.222111	0.0478628	-0.558071
NM_006577	B3GNT2	-0.165657	0.048954	-0.180577
NM_007021	C10orf10	0.246149	0.0463507	0.246249
NM_007100	ATP5I	-0.114564	0.00821676	-0.114767
NM_012074	DPF3	-0.326883	0.0067667	-0.420915
NM_012307	EPB41L3	-0.418691	0.0247211	-1.1976
NM_012387	PADI4	0.264118	0.00076854	0.380273
NM_014826	CDC42BPA	-0.422044	0.0312567	-0.553619
NM_014899	RHOBTB3	-0.189869	0.0467474	-0.167876
NM_014943	ZHX2	-0.179148	0.0380711	-0.1892
NM_015264	C22orf9	-0.121333	0.0215733	-0.113098
NM_015660	GIMAP2	-0.149499	0.0119328	-0.157397
NM_016089	ZNF589	0.112491	0.0409657	0.116424
NM_016606	REEP2	0.260866	0.0028711	0.261895
NM_016616	TXNDC3	-0.327534	0.0244904	-0.639872
NM_018326	GIMAP4	-0.665147	0.0217137	-0.735202
NM_018384	GIMAP5	-0.66471	0.023203	-0.549609
NM_018413	CHST11	-0.128897	0.0350894	-0.122713
NM_019609	CPXM1	-0.286817	0.0170939	-0.266345
NM_021004	DHRS4	0.118417	0.015624	0.110587
NM_021800	DNAJC12	0.408709	0.0235352	0.619678
NM_021961	TEAD1	-0.353606	0.00478301	-0.59464
NM_021977	SLC22A3	0.16485	0.0384776	0.408159
NM_024888	LPPR3	0.155281	0.0269441	0.377753
NM_024901	DENND2D	-0.16057	0.017785	-0.153916
NM_024911	WLS	0.295754	0.0316556	0.342403
NM_030594	CPEB1	-0.400471	0.0110331	-0.618227
NM_032041	NCALD	-0.301576	0.0373641	-0.274889
NM_032361	THOC3	0.123921	0.035404	0.123529
NM_032782	HAVCR2	-0.42324	0.00352553	-0.377793
NM_033292	CASP1	-0.214396	0.0153429	-0.24757
NM_033293	CASP1	-0.210361	0.0195368	-0.245578
NM_033294	CASP1	-0.211007	0.0175504	-0.245153
NM_033295	CASP1	-0.190825	0.0266216	-0.217571
NM_053056	CCND1	-0.21219	0.0233499	-0.221351
NM_130759	GIMAP1	-0.309199	0.0417204	-0.367059
NM_133375	DIS3L	-0.122239	0.0385657	-0.13773
NM_138961	ESAM	-0.191901	0.0284675	-0.206211
NM_145040	PRKCDBP	0.196944	0.0300414	0.234105
NM_147184	TP53I3	0.194693	0.0443099	0.174872
NM_148959	HUS1B	0.139697	0.0141747	0.388529
NM_153236	GIMAP7	-0.55031	0.0312164	-0.463223
NM_153832	GPR161	0.182272	0.00752347	0.334885
NM_173644	C20orf197	-0.306963	0.0188903	-0.563383
NM_175610	TJP1	0.338918	0.00679081	0.751508
NM_198053	CD247	-0.230364	0.0327849	-0.493787
NM_198321	GALNT10	-0.226488	0.0114745	-0.246054
NM_198964	PTHLH	0.182408	0.0485554	0.413302
NM_199330	HOMER2	0.291904	0.0415427	0.290646
NM_199331	HOMER2	0.296101	0.0332031	0.302324
NM_199332	HOMER2	0.297622	0.0326887	0.304288
NM_199335	FYB	-0.615311	0.010509	-0.736482
NM_199511	CCDC80	0.169917	0.00876053	0.355907
NR_024182	C14orf48	0.250987	0.0178534	0.393386
NR_024183	C14orf48	0.212436	0.0154399	0.363204
NR_024184	C14orf48	0.169007	0.0116742	0.334707
NR_024506	LOC646982	-0.12025	0.0445231	-0.385948
NR_024507	LOC646982	-0.12025	0.0445231	-0.385948
NR_026674	FLJ30679	0.149944	0.010781	0.392409
NR_033258	ZEB2	0.29284	0.0214401	0.363555
NR_033743	ATP5I	-0.114974	0.0235295	-0.112424
NR_036551	LOC100131347	-0.277701	0.00016236	-0.701701
NM_001004297	OR13A1	0.241532	0.00924252	0.396984
NM_001005479	OR5H6	-0.180873	0.0163121	-0.427015
NM_001010923	THEMIS	-0.514301	0.0404871	-0.621935
NM_001030002	GRB7	0.227204	0.00585243	0.317726
NM_001099289	SH3RF3	-0.511203	0.0330664	-0.503342
NM_001145154	DNAH14	-0.210384	0.0475688	-0.454744
NM_001145785	MEF2B	0.268671	0.00599169	0.265046
NM_001161683	OTOA	0.152341	0.0115217	0.382395
NM_001164407	TLCD2	0.234875	0.0132113	0.316567
NM_001164685	THEMIS	-0.514964	0.0374275	-0.61611
NM_001164687	THEMIS	-0.496044	0.0413513	-0.613408
NM_001171155	LOC100131801	-0.168294	0.0479673	-0.146144
NM_001373	DNAH14	-0.192208	0.0459959	-0.404534
NM_002123	HLA-DQB1	-0.336037	0.00097202	-0.34823
NM_002457	MUC2	0.255392	0.0137428	0.535599
NM_002870	RAB13	0.158382	0.0143653	0.147873
NM_005201	CCR8	-0.359574	0.0260192	-0.440923
NM_005310	GRB7	0.221656	0.00603808	0.312351
NM_144672	OTOA	0.150724	0.0141941	0.372061
NM_170664	OTOA	0.147597	0.0112681	0.382525
NM_181791	GPR141	-0.242305	0.0318445	-0.456093
NM_182705	FAM101B	-0.298286	0.0300083	-0.367699
NM_201262	DNAJC12	0.297017	0.0475067	0.51192
NR_003004	SCARNA22	0.287869	0.0075358	0.407085
NR_003615	LOC728554	0.130965	0.032188	0.129475
NR_023344	RNU6ATAC	0.374711	0.0004327	0.627999
NR_026868	ANKRD19	0.118171	0.0419708	0.122933
NR_029193	LOC100287216	-0.43271	0.0465763	-0.515386
NR_033242	LOC100131801	-0.162941	0.0489322	-0.142446
NR_034078	LOC643733	-0.224011	0.0170719	-0.279354
NR_034079	LOC643733	-0.224011	0.0170719	-0.279354

## Sheet: 3
RNA spike	copies/cell	FPKM
am1780_spike7	1	4.79831e-07
am1780_spike3	10	1.32168e-05
am1780_spike1	100	5.30662e-05
am1780_spike2	100	7.82743e-05
am1780_spike8	100	0.000161773
am1780_spike5	1000	0.00130042
am1780_spike4	100000	0.0121901

## Sheet: 4
RefSeqID	gene_name	Log10FC_RNAseq_ANOVA	pValue_ANOVA	Log10FC_RNAseq_edgeR	Log2FC_microarray_batch1
NM_001040153	SLAIN1	-0.197049	0.00221172	-0.201848	-0.213013
NM_001080744	DGKG	0.338136	0.0051676	0.364306	0.0631812
NM_001080745	DGKG	0.335932	0.00539675	0.360745	0.0621215
NM_001124	ADM	0.293552	0.0471635	0.297316	0.0581786
NM_001130042	CRYZ	-0.171214	0.039384	-0.155053	-0.269641
NM_001130043	CRYZ	-0.168149	0.0429143	-0.153106	-0.282172
NM_001130683	GUCY1A3	-0.458747	0.0418043	-0.445437	-0.328567
NM_001130686	GUCY1A3	-0.43825	0.0470762	-0.425118	-0.330365
NM_001134759	CRYZ	-0.170476	0.0420988	-0.155718	-0.210098
NM_001178126	IGLL5	0.776177	0.0232959	0.568968	0.498673
NM_001244	TNFSF8	0.385505	0.0272375	0.500205	0.681935
NM_001346	DGKG	0.337317	0.00541059	0.362287	0.0564594
NM_001889	CRYZ	-0.170141	0.0403961	-0.154249	-0.236243
NM_003181	T	-0.78395	0.0173442	-1.00493	-0.148281
NM_005919	LOC729991-MEF2B	0.228555	0.0088438	0.228258	0.140188
NM_006426	DPYSL4	0.593975	0.00964041	0.5245	0.201674
NM_012261	C20orf103	-0.65459	0.0208266	-0.707287	-0.723395
NM_023930	KCTD14	-0.354803	0.0452171	-0.471931	-0.19419
NM_144595	SLAIN1	-0.204469	0.00211367	-0.212044	-0.213013
NR_026713	FAM182A	-0.162178	0.049212	-0.335883	-0.0802058
NR_027307	LOC729991-MEF2B	0.214129	0.0105432	0.213984	0.1219
NR_027308	LOC729991-MEF2B	0.213193	0.0105907	0.213395	0.1219
NR_033661	IGLL5	0.777465	0.021228	0.575424	0.355375
NM_000517	HBA2	-0.278966	0.0343746	-0.392922	-0.0304607
NM_000558	HBA1	-0.253339	0.0472629	-0.366596	-0.0598602
NM_000734	CD247	-0.230364	0.0327849	-0.493787	-0.0396848
NM_000922	PDE3B	-0.378314	0.0243652	-0.445537	-0.389929
NM_001009880	C22orf9	-0.120869	0.0219089	-0.112749	-0.0898
NM_001013622	FAM53A	0.250075	0.0408831	0.358806	0.0173126
NM_001040624	NCALD	-0.303297	0.0369402	-0.275264	-0.105785
NM_001040625	NCALD	-0.303448	0.0364057	-0.27615	-0.105785
NM_001040626	NCALD	-0.303287	0.0369535	-0.27521	-0.132353
NM_001040627	NCALD	-0.303438	0.0364185	-0.276096	-0.132353
NM_001040628	NCALD	-0.303475	0.0364316	-0.276052	-0.105785
NM_001040629	NCALD	-0.303466	0.0364445	-0.275999	-0.132353
NM_001040630	NCALD	-0.302953	0.0361916	-0.275854	-0.13461
NM_001079533	CPEB1	-0.37233	0.0191762	-0.610659	-0.174028
NM_001079534	CPEB1	-0.373489	0.0185788	-0.61278	-0.174028
NM_001079535	CPEB1	-0.373489	0.0185788	-0.61278	-0.180187
NM_001098175	ENTPD1	-0.118981	0.0031208	-0.122463	-0.056204
NM_001136178	EGR2	0.181488	0.0461601	0.141331	0.0721716
NM_001164178	ENTPD1	-0.118949	0.00311263	-0.122464	-0.0707725
NM_001164179	ENTPD1	-0.130057	0.0016613	-0.134162	-0.0785387
NM_001164181	ENTPD1	-0.12003	0.00288452	-0.123748	-0.0581154
NM_001164182	ENTPD1	-0.130493	0.00179597	-0.134808	-0.0693144
NM_001164183	ENTPD1	-0.119656	0.00401022	-0.123651	-0.0640304
NM_001173982	CHST11	-0.128982	0.0349379	-0.122811	-0.129345
NM_001174070	FAM53A	0.250506	0.0423247	0.359205	0.0173126
NM_001193334	WLS	0.287119	0.0241044	0.355978	0.0582392
NM_001223	CASP1	-0.210252	0.0159747	-0.243894	-0.0399075
NM_001465	FYB	-0.618842	0.0101906	-0.739268	-0.357673
NM_001512	GSTA4	0.337807	0.0175758	0.349741	0.593141
NM_001776	ENTPD1	-0.128624	0.00172863	-0.132499	-0.0707725
NM_001823	CKB	0.403176	0.0390938	0.333608	0.148944
NM_001830	CLCN4	-0.416207	0.0388704	-0.634508	-0.253825
NM_001974	EMR1	-0.606298	0.0008346	-0.756652	-0.344551
NM_002737	PRKCA	-0.326651	0.0201188	-0.295932	-0.818355
NM_002820	PTHLH	0.174442	0.0428558	0.396356	0.0763715
NM_002824	PTMS	-0.180342	0.0045797	-0.193542	-0.14692
NM_003257	TJP1	0.340901	0.00650103	0.753669	0.22652
NM_003259	ICAM5	0.220705	0.0353745	0.23875	0.00103402
NM_003607	CDC42BPA	-0.425835	0.0303994	-0.557057	-0.0483794
NM_003650	CST7	-0.377938	0.00972403	-0.49879	-0.0653621
NM_004529	MLLT3	-0.0991245	0.047275	-0.104176	-0.029069
NM_004839	HOMER2	0.290577	0.0420814	0.288909	0.0922271
NM_004938	DAPK1	-0.253842	0.0391543	-0.272562	-0.709454
NM_012074	DPF3	-0.326883	0.0067667	-0.420915	-0.0744908
NM_012307	EPB41L3	-0.418691	0.0247211	-1.1976	-0.049854
NM_014826	CDC42BPA	-0.422044	0.0312567	-0.553619	-0.0397774
NM_015264	C22orf9	-0.121333	0.0215733	-0.113098	-0.0898
NM_015660	GIMAP2	-0.149499	0.0119328	-0.157397	-0.0180099
NM_016089	ZNF589	0.112491	0.0409657	0.116424	0.229201
NM_016616	TXNDC3	-0.327534	0.0244904	-0.639872	-0.205251
NM_018326	GIMAP4	-0.665147	0.0217137	-0.735202	-0.394131
NM_018384	GIMAP5	-0.66471	0.023203	-0.549609	-0.898519
NM_018413	CHST11	-0.128897	0.0350894	-0.122713	-0.129345
NM_021004	DHRS4	0.118417	0.015624	0.110587	0.175791
NM_021800	DNAJC12	0.408709	0.0235352	0.619678	0.265787
NM_021961	TEAD1	-0.353606	0.00478301	-0.59464	-0.172267
NM_021977	SLC22A3	0.16485	0.0384776	0.408159	0.0775373
NM_024888	LPPR3	0.155281	0.0269441	0.377753	0.00109191
NM_024911	WLS	0.295754	0.0316556	0.342403	0.0621947
NM_030594	CPEB1	-0.400471	0.0110331	-0.618227	-0.227482
NM_032041	NCALD	-0.301576	0.0373641	-0.274889	-0.0231639
NM_032361	THOC3	0.123921	0.035404	0.123529	0.22069
NM_032782	HAVCR2	-0.42324	0.00352553	-0.377793	-0.679488
NM_033292	CASP1	-0.214396	0.0153429	-0.24757	-0.041625
NM_033293	CASP1	-0.210361	0.0195368	-0.245578	-0.0292638
NM_033294	CASP1	-0.211007	0.0175504	-0.245153	-0.0310728
NM_033295	CASP1	-0.190825	0.0266216	-0.217571	-0.0352444
NM_130759	GIMAP1	-0.309199	0.0417204	-0.367059	-0.201088
NM_145040	PRKCDBP	0.196944	0.0300414	0.234105	0.10374
NM_148959	HUS1B	0.139697	0.0141747	0.388529	0.0353202
NM_153236	GIMAP7	-0.55031	0.0312164	-0.463223	-0.245264
NM_173644	C20orf197	-0.306963	0.0188903	-0.563383	-0.0388392
NM_175610	TJP1	0.338918	0.00679081	0.751508	0.228363
NM_198053	CD247	-0.230364	0.0327849	-0.493787	-0.0396848
NM_198321	GALNT10	-0.226488	0.0114745	-0.246054	-0.0856768
NM_198964	PTHLH	0.182408	0.0485554	0.413302	0.0940564
NM_199330	HOMER2	0.291904	0.0415427	0.290646	0.091696
NM_199331	HOMER2	0.296101	0.0332031	0.302324	0.0979054
NM_199332	HOMER2	0.297622	0.0326887	0.304288	0.097308
NM_199335	FYB	-0.615311	0.010509	-0.736482	-0.369271
NR_024182	C14orf48	0.250987	0.0178534	0.393386	0.00851021
NM_001004297	OR13A1	0.241532	0.00924252	0.396984	0.0279073
NM_001145785	MEF2B	0.268671	0.00599169	0.265046	0.18084
NM_001161683	OTOA	0.152341	0.0115217	0.382395	0.017464
NM_144672	OTOA	0.150724	0.0141941	0.372061	0.0089636
NM_170664	OTOA	0.147597	0.0112681	0.382525	0.00896394
NM_181791	GPR141	-0.242305	0.0318445	-0.456093	-0.095979

## Sheet: 5
RefSeqID	hg18.refGene.name2 of Final_RNAseq_GeneLevel_filtered	Log10FC_RNASeq	pValue_RNAseq_ANOVA	Log2FC_microarray_batch1	Log2FC_microarray_batch2
NM_001040153	SLAIN1	-0.197049	0.00221172	-0.213013	-0.1379
NM_001080744	DGKG	0.338136	0.0051676	0.0631812	0.0537647
NM_001080745	DGKG	0.335932	0.00539675	0.0621215	0.050124
NM_001124	ADM	0.293552	0.0471635	0.0581786	0.355645
NM_001130042	CRYZ	-0.171214	0.039384	-0.269641	-0.105886
NM_001130043	CRYZ	-0.168149	0.0429143	-0.282172	-0.0434803
NM_001130683	GUCY1A3	-0.458747	0.0418043	-0.328567	-0.669364
NM_001130686	GUCY1A3	-0.43825	0.0470762	-0.330365	-0.391799
NM_001134759	CRYZ	-0.170476	0.0420988	-0.210098	-0.102049
NM_001178126	IGLL5	0.776177	0.0232959	0.498673	0.370497
NM_001244	TNFSF8	0.385505	0.0272375	0.681935	0.459215
NM_001346	DGKG	0.337317	0.00541059	0.0564594	0.0501811
NM_001889	CRYZ	-0.170141	0.0403961	-0.236243	-0.0830307
NM_003181	T	-0.78395	0.0173442	-0.148281	-0.373787
NM_005919	LOC729991-MEF2B	0.228555	0.0088438	0.140188	0.102461
NM_006426	DPYSL4	0.593975	0.00964041	0.201674	0.0239802
NM_012261	C20orf103	-0.65459	0.0208266	-0.723395	-0.38757
NM_023930	KCTD14	-0.354803	0.0452171	-0.19419	-0.00939954
NM_144595	SLAIN1	-0.204469	0.00211367	-0.213013	-0.1379
NR_026713	FAM182A	-0.162178	0.049212	-0.0802058	-0.0636095
NR_027307	LOC729991-MEF2B	0.214129	0.0105432	0.1219	0.0855205
NR_027308	LOC729991-MEF2B	0.213193	0.0105907	0.1219	0.0855205
NR_033661	IGLL5	0.777465	0.021228	0.355375	0.195519
NM_000517	HBA2	-0.120869	0.0219089	-0.0898	-0.166407
NM_000558	HBA1	-0.118949	0.00311263	-0.0707725	-0.00797141
NM_000734	CD247	-0.130057	0.0016613	-0.0785387	-0.0100957
NM_000916	OXTR	-0.12003	0.00288452	-0.0581154	-0.0115687
NM_000922	PDE3B	-0.130493	0.00179597	-0.0693144	-0.0173072
NM_001009880	C22orf9	-0.119656	0.00401022	-0.0640304	-0.0348876
NM_001013622	FAM53A	-0.128982	0.0349379	-0.129345	-0.0058614
NM_001024807	APLP1	0.287119	0.0241044	0.0582392	0.132618
NM_001037967	ALAS2	-0.210252	0.0159747	-0.0399075	-0.17261
NM_001037968	ALAS2	-0.128624	0.00172863	-0.0707725	-0.00797141
NM_001040624	NCALD	0.403176	0.0390938	0.148944	0.250435
NM_001040625	NCALD	-0.326651	0.0201188	-0.818355	-0.215293
NM_001040626	NCALD	0.174442	0.0428558	0.0763715	0.123451
NM_001040627	NCALD	-0.180342	0.0045797	-0.14692	-0.166278
NM_001040628	NCALD	0.340901	0.00650103	0.22652	0.00526314
NM_001040629	NCALD	-0.425835	0.0303994	-0.0483794	-0.215606
NM_001040630	NCALD	0.290577	0.0420814	0.0922271	0.133856
NM_001079533	CPEB1	-0.253842	0.0391543	-0.709454	-0.41163
NM_001079534	CPEB1	-0.418691	0.0247211	-0.049854	-0.00754954
NM_001079535	CPEB1	-0.422044	0.0312567	-0.0397774	-0.21884
NM_001079858	GPR64	-0.121333	0.0215733	-0.0898	-0.166407
NM_001079859	GPR64	-0.149499	0.0119328	-0.0180099	-0.106955
NM_001079860	GPR64	-0.327534	0.0244904	-0.205251	-0.0136886
NM_001082	CYP4F2	-0.665147	0.0217137	-0.394131	-0.0257517
NM_001098175	ENTPD1	-0.66471	0.023203	-0.898519	-0.0280645
NM_001109754	PTPRB	-0.128897	0.0350894	-0.129345	-0.0058614
NM_001130064	GAP43	-0.353606	0.00478301	-0.172267	-0.0291487
NM_001136178	EGR2	0.16485	0.0384776	0.0775373	0.0363943
NM_001143688	DIS3L	0.155281	0.0269441	0.00109191	0.0861915
NM_001164178	ENTPD1	0.295754	0.0316556	0.0621947	0.15797
NM_001164179	ENTPD1	-0.214396	0.0153429	-0.041625	-0.214884
NM_001164181	ENTPD1	-0.210361	0.0195368	-0.0292638	-0.174132
NM_001164182	ENTPD1	-0.211007	0.0175504	-0.0310728	-0.150293
NM_001164183	ENTPD1	-0.190825	0.0266216	-0.0352444	-0.251457
NM_001173982	CHST11	0.196944	0.0300414	0.10374	0.0931127
NM_001174070	FAM53A	-0.55031	0.0312164	-0.245264	-0.19044
NM_001184699	CPXM1	-0.226488	0.0114745	-0.0856768	-0.0804336
NM_001184833	GPR64	0.182408	0.0485554	0.0940564	0.222737
NM_001184834	GPR64	0.291904	0.0415427	0.091696	0.0997865
NM_001184835	GPR64	0.296101	0.0332031	0.0979054	0.118259
NM_001184836	GPR64	0.297622	0.0326887	0.097308	0.0799308
NM_001184837	GPR64	0.250987	0.0178534	0.00851021	0.0963839
NM_001193334	WLS	0.241532	0.00924252	0.0279073	0.0796009
NM_001223	CASP1	0.268671	0.00599169	0.18084	0.125196
NM_001430	EPAS1	0.152341	0.0115217	0.017464	0.0169031
NM_001465	FYB	0.150724	0.0141941	0.0089636	0.0166726
NM_001512	GSTA4	0.147597	0.0112681	0.00896394	0.0228487
NM_001613	ACTA2	-0.242305	0.0318445	-0.095979	-0.169258

## Sheet: 6
Lane	Name	Volume	Adj. Vol.	% Adj. Vol.
		INT*mm2	INT*mm2
	IGLL5					Group Average	Fold(DIT/FA)
1	DIT-1	6.5999e+06	2.25886e+06	16.5754	2.25886e+06
2	DIT-2	7.0103e+06	2.36466e+06	17.3518	3.04192e+06	2.07941e+06
3	DIT-3	3.61109e+06	1.09873e+06	8.06243	937453
4	FWC-1	7.61738e+06	2.88471e+06	21.1679	2.99954e+06
5	FWC-2	7.39332e+06	2.64741e+06	19.4266	1.83442e+06	2.37381e+06
6	FWC-3	6.45495e+06	2.37338e+06	17.4158	2.28748e+06
	ACTB						0.875979
1	DIT-1	3.1565e+06	1.09723e+06	15.6449	1
2	DIT-2	2.94273e+06	852942	12.1617	0.777359
3	DIT-3	3.52503e+06	1.28599e+06	18.3364	1.17203
4	FWC-1	3.26189e+06	1.05522e+06	15.046	0.961716
5	FWC-2	5.16954e+06	1.58351e+06	22.5786	1.44319
6	FWC-3	5.25832e+06	1.13844e+06	16.2325	1.03756

## Sheet: 7
RefSeq_transcript	gene_name	pAC	pAC_10pcFDR	exons
NM_138797	ANKRD54	0.000263379	0.145166	8
NM_001105564	CCHCR1	3.68693e-05	0.0419573	54
NM_001260	CDK8	0.000292892	0.145166	13
NM_014877	HELZ	0.000283076	0.145166	32
NR_001434	HLA-H	4.17424e-05	0.0451277	21
NM_006618	KDM5B (JARID1B)	0.000103193	0.0796868	27
NM_005919	MEF2BNB-MEF2B	4.51255e-05	0.0464621	10
NM_032673	PCGF1	0.000252076	0.144041	9
NM_004204	PIGQ	2.53659e-06	0.0129012	11
NM_001039141	TRIOBP	0.000302754	0.14547	20
NM_003380	VIM	1.95175e-06	0.0129012	10

## Sheet: 8
test_id	gene_id	gene	locus	sample_1	sample_2	status	value_1	value_2	log2(fold_change)	test_stat	p_value	q_value	significant
NM_138797.1	ANKRD54	ANKRD54	chr22:36556807-36570249	q1	q2	OK	52.9798	10.1954	-2.37752	2.58753	0.00966679	0.081553	yes
NM_001105564.1	CCHCR1	CCHCR1	chr6:31218194-31233994	q1	q2	OK	15.2438	3.1591	-2.27064	2.43305	0.0149724	0.081553	yes
NM_001260.1	CDK8	CDK8	chr13:25726755-25876569	q1	q2	OK	67.6861	17.4296	-1.95732	2.14718	0.0317793	0.0861482	yes
NM_014877.3	HELZ	HELZ	chr17:62497015-62671781	q1	q2	OK	29.1178	7.7092	-1.91725	2.23283	0.0255604	0.0828531	yes
NR_001434.1	HLA-H	HLA-H	chr6:29963507-29966245	q1	q2	OK	1097.6	250.206	-2.13316	2.34633	0.0189594	0.081553	yes
NM_006618.3	JARID1B	JARID1B	chr1:200963154-201044172	q1	q2	OK	51.4337	8.99422	-2.51564	3.13943	0.00169277	0.0246305	yes
NM_005919.1	MEF2B	MEF2B	chr19:19117377-19175238	q1	q2	OK	150.991	22.2382	-2.76335	2.66528	0.00769242	0.0788763	yes
NM_032673.2	PCGF1	PCGF1	chr2:74578151-74588329	q1	q2	OK	124.568	35.5055	-1.81082	2.01542	0.0438602	0.0963213	yes
NM_004204.2	PIGQ	PIGQ	chr16:560004-574110	q1	q2	OK	30.2108	5.33569	-2.50132	2.12554	0.0335412	0.0870202	yes
NM_001039141.1	TRIOBP	TRIOBP	chr22:36423573-36502509	q1	q2	OK	12.3645	2.05807	-2.58684	2.68774	0.00719379	0.0760733	yes
NM_003380.2	VIM	VIM	chr10:17311303-17319598	q1	q2	OK	1623.22	370.78	-2.13022	2.19067	0.0284759	0.0839656	yes

## Sheet: 9
GO Term	Description	P-value	FDR q-value	Enrichment	N	B	n	b	Genes
GO:0032501	multicellular organismal process	4.9e-05	0.494	2.24	13072	1580	96	26	[WNT11 - wingless-type mmtv integration site family, member 11, PDE3B - phosphodiesterase 3b, cgmp-inhibited, T - t, brachyury homolog (mouse), ESAM - endothelial cell adhesion molecule, GIMAP5 - gtpase, imap family member 5, GPR64 - g protein-coupled receptor 64, GRB7 - growth factor receptor-bound protein 7, CRYZ - crystallin, zeta (quinone reductase), ENTPD1 - ectonucleoside triphosphate dipho…
GO:0009187	cyclic nucleotide metabolic process	0.000107	0.54	16.02	13072	34	96	4	[PDE3B - phosphodiesterase 3b, cgmp-inhibited, ADM - adrenomedullin, PTHLH - parathyroid hormone-like hormone, GUCY1A3 - guanylate cyclase 1, soluble, alpha 3]
GO:0007186	G-protein coupled receptor signaling pathway	0.000201	0.678	4.41	13072	278	96	9	[GAP43 - growth associated protein 43, CCR8 - chemokine (c-c motif) receptor 8, PTHLH - parathyroid hormone-like hormone, GPR141 - g protein-coupled receptor 141, APLP1 - amyloid beta (a4) precursor-like protein 1, HOMER2 - homer homolog 2 (drosophila), GPR64 - g protein-coupled receptor 64, EMR1 - egf-like module containing, mucin-like, hormone receptor-like 1, DGKG - diacylglycerol kinase, gamm…
GO:0030817	regulation of cAMP biosynthetic process	0.000323	0.816	12.1	13072	45	96	4	[ADM - adrenomedullin, PTHLH - parathyroid hormone-like hormone, APLP1 - amyloid beta (a4) precursor-like protein 1, PRKCA - protein kinase c, alpha]
GO:0030814	regulation of cAMP metabolic process	0.000383	0.772	11.59	13072	47	96	4	[ADM - adrenomedullin, PTHLH - parathyroid hormone-like hormone, APLP1 - amyloid beta (a4) precursor-like protein 1, PRKCA - protein kinase c, alpha]
GO:1900371	regulation of purine nucleotide biosynthetic process	0.000449	0.756	11.12	13072	49	96	4	[ADM - adrenomedullin, PTHLH - parathyroid hormone-like hormone, APLP1 - amyloid beta (a4) precursor-like protein 1, PRKCA - protein kinase c, alpha]
GO:0030808	regulation of nucleotide biosynthetic process	0.000449	0.648	11.12	13072	49	96	4	[ADM - adrenomedullin, PTHLH - parathyroid hormone-like hormone, APLP1 - amyloid beta (a4) precursor-like protein 1, PRKCA - protein kinase c, alpha]
GO:0030802	regulation of cyclic nucleotide biosynthetic process	0.000449	0.567	11.12	13072	49	96	4	[ADM - adrenomedullin, PTHLH - parathyroid hormone-like hormone, APLP1 - amyloid beta (a4) precursor-like protein 1, PRKCA - protein kinase c, alpha]
GO:0046058	cAMP metabolic process	0.000534	0.599	18.57	13072	22	96	3	[PDE3B - phosphodiesterase 3b, cgmp-inhibited, ADM - adrenomedullin, PTHLH - parathyroid hormone-like hormone]
GO:0007165	signal transduction	0.000625	0.63	1.73	13072	2604	96	33	[TNC - tenascin c, THEMIS - thymocyte selection associated, WNT11 - wingless-type mmtv integration site family, member 11, PDE3B - phosphodiesterase 3b, cgmp-inhibited, T - t, brachyury homolog (mouse), CCR8 - chemokine (c-c motif) receptor 8, APLP1 - amyloid beta (a4) precursor-like protein 1, TEAD1 - tea domain family member 1 (sv40 transcriptional enhancer factor), TJP1 - tight junction protei…
GO:0030799	regulation of cyclic nucleotide metabolic process	0.000652	0.599	10.09	13072	54	96	4	[ADM - adrenomedullin, PTHLH - parathyroid hormone-like hormone, APLP1 - amyloid beta (a4) precursor-like protein 1, PRKCA - protein kinase c, alpha]
GO:0050878	regulation of body fluid levels	0.000766	0.644	3.36	13072	405	96	10	[ENTPD1 - ectonucleoside triphosphate diphosphohydrolase 1, CCND1 - cyclin d1, PDE3B - phosphodiesterase 3b, cgmp-inhibited, OXTR - oxytocin receptor, CYP4F2 - cytochrome p450, family 4, subfamily f, polypeptide 2, GRB7 - growth factor receptor-bound protein 7, GUCY1A3 - guanylate cyclase 1, soluble, alpha 3, PRKCA - protein kinase c, alpha, ESAM - endothelial cell adhesion molecule, DGKG - diacy…
GO:0046483	heterocycle metabolic process	0.000859	0.667	2.89	13072	565	96	12	[NME8 - nme/nm23 family member 8, RAB13 - rab13, member ras oncogene family, PDE3B - phosphodiesterase 3b, cgmp-inhibited, ADM - adrenomedullin, PTHLH - parathyroid hormone-like hormone, DPYSL4 - dihydropyrimidinase-like 4, TP53I3 - tumor protein p53 inducible protein 3, CYP4F2 - cytochrome p450, family 4, subfamily f, polypeptide 2, ATP5I - atp synthase, h+ transporting, mitochondrial fo complex…
GO:0035282	segmentation	0.000988	0.712	15.13	13072	27	96	3	[T - t, brachyury homolog (mouse), EGR2 - early growth response 2, ZEB2 - zinc finger e-box binding homeobox 2]
GO:0032502	developmental process	0.000988	0.665	1.73	13072	2446	96	31	[TNC - tenascin c, WNT11 - wingless-type mmtv integration site family, member 11, PDE3B - phosphodiesterase 3b, cgmp-inhibited, T - t, brachyury homolog (mouse), APLP1 - amyloid beta (a4) precursor-like protein 1, PTPRB - protein tyrosine phosphatase, receptor type, b, TJP1 - tight junction protein 1 (zona occludens 1), GIMAP5 - gtpase, imap family member 5, DPYSL4 - dihydropyrimidinase-like 4, G…
